# Supplementary material for: Genome-wide analysis of the CML gene family and its response to melatonin in common bean (Phaseolus vulgaris L.)
Source: Sci Rep. 2023 Jan 21;13:1196. doi: 10.1038/s41598-023-28445-y (PMC9867747; doi:10.1038/s41598-023-28445-y)
Supplement: Supplementary file 2 — Supplementary Table S1. [file 41598_2023_28445_MOESM2_ESM.xlsx]

## Sheet: Sheet1
Table S1 Sequences of primers used in qRT-PCR.
Gene Name	Forward primer sequence (5′ → 3′)	Reverse primer sequence (5′ → 3′)
Pvactin	TGCATACGTTGGTGATGAGG	AGCCTTGGGGTTAAGAGGAG
PvCML6	GGGTGATGGTGATGATGAGGT	TGCTATCCTTGCCACACCTTT
PvCML8	TGGAAGAGAGTGGTTGCATCA	CCCCATCTCCATCAAGATCAA
PvCML38	CCTCCCCAACAATGTTTTCAA	GCTTCGTTATGAACCCGTCAC
PvCML41	GAGGTTGAGATGGCGATTGAG	CACCCAACTTCTTCAGCATCC
PvCML44	AAGCCTTCCAAGTGGTTCTCC	TTTCCCATCTCCATCACCATC
PvCML53	AGATTTTGAACGTGTTCTTAAGCA	TCCATCACCTTCACCAAATCC
PvCML54	AAGATGGTGATGGCAAGATTTCT	TCTTCTCCTGCTGCTTCCATC
PvCML82	CACAGGCCTTGTGCAATATGA	GGCTGAAAATTGCATCCCATA
PvCML107	GAGCTCAGAGATTCGCTGGTG	CTCCCCGAACTCCTCCATATC
