# Supplementary material for: Genome-wide analysis of the CML gene family and its response to melatonin in common bean (Phaseolus vulgaris L.)
Source: Sci Rep. 2023 Jan 21;13:1196. doi: 10.1038/s41598-023-28445-y (PMC9867747; doi:10.1038/s41598-023-28445-y)
Supplement: Supplementary file 3 — Supplementary Table S2. [file 41598_2023_28445_MOESM3_ESM.xlsx]

## Sheet: Sheet1
Table S2 Basic information of CML protein of common bean.
Gene name	ene ID	Molecular weight (Da)	Amino acid number	pI	Subcellular localization
PvCML1	Phvul.001002800	89386.2	789	7.25	Nucleus.
PvCML2	Phvul.001002900	57765.2	511	5.64	Nucleus.
PvCML3	Phvul.001021600	10808.4	96	9.13	Cell membrane.
PvCML4	Phvul.001034600	30123.7	269	4.74	Cell membrane.
PvCML5	Phvul.001049500	55074.4	487	6.52	Cell membrane.
PvCML6	Phvul.001067400	17871.1	156	4.2	Cell membrane.
PvCML7	Phvul.001079200	52702.8	473	6	Cell membrane.
PvCML8	Phvul.001095600	15773.8	140	4.18	Cell membrane.
PvCML9	Phvul.001102700	16847.7	149	4.11	Cell membrane. Cytoplasm.
PvCML10	Phvul.001122800	16944	150	4.34	Cell membrane. Vacuole.
PvCML11	Phvul.001126700	23450.2	215	4.87	Nucleus.
PvCML12	Phvul.001135300	60980.4	538	6.29	Nucleus.
PvCML13	Phvul.001155400	16821.8	148	4.08	Cell membrane. Cytoplasm.
PvCML14	Phvul.001197700	64554.8	575	5.09	Nucleus.
PvCML15	Phvul.001231000	15644.6	139	5.07	Vacuole.
PvCML16	Phvul.001231100	9489.33	85	4.27	Cell membrane.
PvCML17	Phvul.002002300	16550	142	4.67	Cell membrane.
PvCML18	Phvul.002019300	21143.9	188	7.69	Cell membrane.
PvCML19	Phvul.002060300	16494.7	147	4.65	Cell membrane. Vacuole.
PvCML20	Phvul.002083900	20820.8	183	4.46	Cell membrane.
PvCML21	Phvul.002087800	61993	550	6.09	Nucleus.
PvCML22	Phvul.002108700	64690.7	569	9.21	Nucleus.
PvCML23	Phvul.002161200	56707.5	502	6.05	Nucleus.
PvCML24	Phvul.002181100	9240.24	80	4.22	Cell membrane.
PvCML25	Phvul.002279300	56933.6	505	5.24	Nucleus.
PvCML26	Phvul.002280600	55771.1	500	6.25	Cell membrane.
PvCML27	Phvul.002294500	58282.3	519	5.9	Nucleus.
PvCML28	Phvul.002299300	27642	241	4.86	Cell membrane.
PvCML29	Phvul.002299400	24534.1	214	4.97	Cell membrane.
PvCML30	Phvul.002320800	20623	188	4.42	Cell membrane. Vacuole.
PvCML31	Phvul.002329300	18808.7	172	4.14	Cell membrane. Vacuole.
PvCML32	Phvul.003019600	21019.6	192	4.75	Cell membrane.
PvCML33	Phvul.003078400	60724	546	5.76	Nucleus.
PvCML34	Phvul.003088500	25846.3	226	4.74	Cell membrane.
PvCML35	Phvul.003115800	12907.4	121	4.32	Cell membrane.
PvCML36	Phvul.003121500	64929.8	576	6.32	Chloroplast. Vacuole.
PvCML37	Phvul.003154200	22460.6	198	4.96	Cell membrane.
PvCML38	Phvul.003168200	25331.9	227	4.7	Cell membrane. Vacuole.
PvCML39	Phvul.003179600	17600	160	4.49	Vacuole.
PvCML40	Phvul.003194100	60894.7	537	5.96	Nucleus.
PvCML41	Phvul.003210000	15890.3	140	4.55	Cell membrane.
PvCML42	Phvul.003214700	16604	147	4.89	Cell membrane.
PvCML43	Phvul.003225900	24473	213	4.84	Cell membrane.
PvCML44	Phvul.003251000	21708.2	194	5.31	Cell membrane.
PvCML45	Phvul.003261700	59721.4	527	8.92	Nucleus.
PvCML46	Phvul.003275000	25967.5	228	4.67	Cell membrane. Vacuole.
PvCML47	Phvul.003281700	17599.7	160	4.16	Vacuole.
PvCML48	Phvul.003283800	18250.5	163	4.66	Vacuole.
PvCML49	Phvul.003292700	21125.9	185	5.96	Cell membrane.
PvCML50	Phvul.004055200	15983.2	141	4.41	Cell membrane.
PvCML51	Phvul.004069200	53161.1	479	6	Cell membrane.
PvCML52	Phvul.004076400	16861.7	149	4.12	Cell membrane. Cytoplasm.
PvCML53	Phvul.005026000	16338.8	143	4.53	Cell membrane.
PvCML54	Phvul.005026100	16065.5	141	4.41	Cell membrane.
PvCML55	Phvul.005068200	65466.8	578	6.27	Cell membrane.
PvCML56	Phvul.005087900	12769	114	3.95	Cell membrane. Nucleus.
PvCML57	Phvul.005088600	13231	118	4.21	Cell membrane.
PvCML58	Phvul.005123400	26363.6	235	7.72	Cell membrane. Nucleus.
PvCML59	Phvul.005129600	21461.2	197	4.69	Cell membrane.
PvCML60	Phvul.005152900	23886.4	209	4.9	Cell membrane. Vacuole.
PvCML61	Phvul.005179500	19880.6	175	4.51	Cell membrane.
PvCML62	Phvul.006015300	60538.2	544	5.09	Nucleus.
PvCML63	Phvul.006021800	16845.7	149	4.12	Cell membrane. Cytoplasm.
PvCML64	Phvul.0060437000	51846.3	459	5.61	Nucleus.
PvCML65	Phvul.006101200	16973	149	4.1	Cell membrane. Cytoplasm.
PvCML66	Phvul.006115300	13856.8	125	4.17	Cell membrane.
PvCML67	Phvul.006135900	26096.7	227	5.07	Cell membrane.
PvCML68	Phvul.006194000	13051	114	4.38	Cell membrane.
PvCML69	Phvul.006204800	19746	170	4.97	Cell membrane.
PvCML70	Phvul.007013600	43483.8	370	4.61	Cell membrane.
PvCML71	Phvul.007089200	55159.3	491	5.43	Nucleus.
PvCML72	Phvul.007089300	63121.4	558	6.34	Nucleus.
PvCML73	Phvul.007111200	13421	118	3.9	Cell membrane. Cytoplasm.
PvCML74	Phvul.007175400	16923.8	148	4.24	Vacuole.
PvCML75	Phvul.007187200	17221.6	149	4.29	Cell membrane.
PvCML76	Phvul.007233900	64994.8	581	5.28	Nucleus.
PvCML77	Phvul.007250200	29726.1	277	6.08	Cell membrane. Nucleus.
PvCML78	Phvul.007253300	58677.2	516	6.5	Nucleus.
PvCML79	Phvul.007265100	64787.6	582	5.35	Nucleus.
PvCML80	Phvul.007266100	65133.1	582	5.8	Nucleus.
PvCML81	Phvul.007278900	16799.8	150	4.05	Cell membrane. Cytoplasm.
PvCML82	Phvul.008031800	20568.2	185	4.95	Cell membrane.
PvCML83	Phvul.008037300	23950	205	4.71	Cell membrane.
PvCML84	Phvul.008078500	20575.2	182	4.45	Cell membrane.
PvCML85	Phvul.008086100	26071.7	226	4.7	Cell membrane.
PvCML86	Phvul.008098400	59761.2	531	5.86	Nucleus.
PvCML87	Phvul.008139100	25516.2	220	5.53	Cell membrane.
PvCML88	Phvul.008167700	16794.7	157	4	Cell membrane. Vacuole.
PvCML89	Phvul.008201900	58491.3	521	5.58	Nucleus.
PvCML90	Phvul.008206000	16861.7	149	4.12	Cell membrane. Cytoplasm.
PvCML91	Phvul.008234700	9297.24	84	4.35	Cell membrane.
PvCML92	Phvul.008235100	15870.7	140	4.59	Vacuole.
PvCML93	Phvul.008266600	59097	525	6.3	Nucleus.
PvCML94	Phvul.008292500	63013.2	562	5.57	Nucleus.
PvCML95	Phvul.009007700	15901.2	141	4.34	Cell membrane.
PvCML96	Phvul.009052700	25667.1	223	4.73	Cell membrane.
PvCML97	Phvul.009064500	10862.2	95	9.97	Cell membrane.
PvCML98	Phvul.009104200	20531.3	183	4.49	Cell membrane.
PvCML99	Phvul.009116000	19442.2	169	5.38	Cell membrane.
PvCML100	Phvul.009130600	17476.5	152	4.31	Cell membrane.
PvCML101	Phvul.009158900	52870.7	476	5.44	Cell membrane.
PvCML102	Phvul.009160100	55763.4	496	5.32	Nucleus.
PvCML103	Phvul.009201700	19827.6	178	4.47	Cell membrane. Vacuole.
PvCML104	Phvul.010085100	24000.3	212	4.84	Cell membrane.
PvCML105	Phvul.010116000	13465.3	121	4.29	Cell membrane.
PvCML106	Phvul.010139700	30157.3	264	4.86	Cell membrane.
PvCML107	Phvul.011054100	17174.3	150	4.27	Cell membrane. Vacuole.
PvCML108	Phvul.011055400	61069.8	539	6.46	Nucleus.
PvCML109	Phvul.011108600	13959	124	4.41	Cell membrane.
PvCML110	Phvul.011149700	12479.4	111	4.12	Nucleus.
PvCML111	Phvul.011186900	58604.7	527	5.46	Nucleus.
