# Supplementary material for: Genome-wide analysis of the CML gene family and its response to melatonin in common bean (Phaseolus vulgaris L.)
Source: Sci Rep. 2023 Jan 21;13:1196. doi: 10.1038/s41598-023-28445-y (PMC9867747; doi:10.1038/s41598-023-28445-y)
Supplement: Supplementary file 4 — Supplementary Table S3. [file 41598_2023_28445_MOESM4_ESM.xlsx]

## Sheet: Sheet1
Table S3 The promoter information of PvCML genes.
Gene name	Cis-element name	Location
PvCML1	ACE	396
PvCML1	ARE	558
PvCML1	ARE	743
PvCML1	as-1	320
PvCML1	as-1	443
PvCML1	AT~TATA-box	1104
PvCML1	AT~TATA-box	1914
PvCML1	AT-rich element	1262
PvCML1	Box 4	921
PvCML1	Box 4	1261
PvCML1	Box 4	1278
PvCML1	CAAT-box	289
PvCML1	CAAT-box	361
PvCML1	CAAT-box	395
PvCML1	CAAT-box	411
PvCML1	CAAT-box	421
PvCML1	CAAT-box	435
PvCML1	CAAT-box	452
PvCML1	CAAT-box	453
PvCML1	CAAT-box	500
PvCML1	CAAT-box	511
PvCML1	CAAT-box	513
PvCML1	CAAT-box	554
PvCML1	CAAT-box	576
PvCML1	CAAT-box	585
PvCML1	CAAT-box	593
PvCML1	CAAT-box	604
PvCML1	CAAT-box	689
PvCML1	CAAT-box	731
PvCML1	CAAT-box	732
PvCML1	CAAT-box	775
PvCML1	CAAT-box	873
PvCML1	CAAT-box	899
PvCML1	CAAT-box	963
PvCML1	CAAT-box	1113
PvCML1	CAAT-box	1123
PvCML1	CAAT-box	1126
PvCML1	CAAT-box	1167
PvCML1	CAAT-box	1257
PvCML1	CAAT-box	1327
PvCML1	CAAT-box	1349
PvCML1	CAAT-box	1350
PvCML1	CAAT-box	1368
PvCML1	CAAT-box	1437
PvCML1	CAAT-box	1463
PvCML1	CAAT-box	1481
PvCML1	CAAT-box	1520
PvCML1	CAAT-box	1658
PvCML1	CAAT-box	1744
PvCML1	CAAT-box	1745
PvCML1	CAAT-box	1868
PvCML1	CAAT-box	1873
PvCML1	CAAT-box	1875
PvCML1	CAAT-box	1907
PvCML1	CCAAT-box	721
PvCML1	CGTCA-motif	320
PvCML1	CGTCA-motif	443
PvCML1	CTAG-motif	1076
PvCML1	ERE	1386
PvCML1	GA-motif	1664
PvCML1	GT1-motif	491
PvCML1	GT1-motif	1345
PvCML1	I-box	850
PvCML1	I-box	852
PvCML1	LAMP-element	1554
PvCML1	MBS	282
PvCML1	MYB	1032
PvCML1	MYB	1346
PvCML1	Myb	282
PvCML1	Myb	991
PvCML1	Myb	1511
PvCML1	Myb	1901
PvCML1	MYB recognition site	721
PvCML1	MYB-like sequence	1032
PvCML1	MYB-like sequence	1346
PvCML1	MYC	323
PvCML1	MYC	554
PvCML1	MYC	775
PvCML1	MYC	1873
PvCML1	TATA-box	406
PvCML1	TATA-box	506
PvCML1	TATA-box	629
PvCML1	TATA-box	631
PvCML1	TATA-box	764
PvCML1	TATA-box	847
PvCML1	TATA-box	1045
PvCML1	TATA-box	1046
PvCML1	TATA-box	1047
PvCML1	TATA-box	1048
PvCML1	TATA-box	1102
PvCML1	TATA-box	1103
PvCML1	TATA-box	1104
PvCML1	TATA-box	1105
PvCML1	TATA-box	1106
PvCML1	TATA-box	1181
PvCML1	TATA-box	1182
PvCML1	TATA-box	1222
PvCML1	TATA-box	1223
PvCML1	TATA-box	1247
PvCML1	TATA-box	1248
PvCML1	TATA-box	1249
PvCML1	TATA-box	1250
PvCML1	TATA-box	1360
PvCML1	TATA-box	1376
PvCML1	TATA-box	1378
PvCML1	TATA-box	1429
PvCML1	TATA-box	1504
PvCML1	TATA-box	1505
PvCML1	TATA-box	1506
PvCML1	TATA-box	1589
PvCML1	TATA-box	1610
PvCML1	TATA-box	1612
PvCML1	TATA-box	1662
PvCML1	TATA-box	1663
PvCML1	TATA-box	1814
PvCML1	TATA-box	1815
PvCML1	TATA-box	1816
PvCML1	TATA-box	1913
PvCML1	TATA-box	1914
PvCML1	TATA-box	1915
PvCML1	TATA-box	1916
PvCML1	TATC-box	1329
PvCML1	TCT-motif	1845
PvCML1	TGACG-motif	320
PvCML1	TGACG-motif	443
PvCML1	WUN-motif	1203
PvCML10	AACA_motif	1843
PvCML10	A-box	1844
PvCML10	ABRE	426
PvCML10	ABRE	944
PvCML10	ABRE	1014
PvCML10	ABRE3a	943
PvCML10	ABRE3a	1014
PvCML10	ABRE4	943
PvCML10	ABRE4	1014
PvCML10	ACE	528
PvCML10	AC-I	1115
PvCML10	ARE	882
PvCML10	ARE	1786
PvCML10	as-1	713
PvCML10	as-1	820
PvCML10	as-1	1808
PvCML10	AT~TATA-box	1024
PvCML10	AT~TATA-box	1660
PvCML10	AT~TATA-box	1683
PvCML10	AT~TATA-box	1973
PvCML10	Box 4	544
PvCML10	Box 4	998
PvCML10	Box 4	1019
PvCML10	Box 4	1573
PvCML10	CAAT-box	19
PvCML10	CAAT-box	77
PvCML10	CAAT-box	144
PvCML10	CAAT-box	146
PvCML10	CAAT-box	240
PvCML10	CAAT-box	241
PvCML10	CAAT-box	246
PvCML10	CAAT-box	374
PvCML10	CAAT-box	557
PvCML10	CAAT-box	584
PvCML10	CAAT-box	700
PvCML10	CAAT-box	746
PvCML10	CAAT-box	757
PvCML10	CAAT-box	1156
PvCML10	CAAT-box	1234
PvCML10	CAAT-box	1338
PvCML10	CAAT-box	1410
PvCML10	CAAT-box	1421
PvCML10	CAAT-box	1508
PvCML10	CAAT-box	1587
PvCML10	CAAT-box	1591
PvCML10	CAAT-box	1733
PvCML10	CAAT-box	1805
PvCML10	CAAT-box	1844
PvCML10	CAAT-box	1854
PvCML10	CAAT-box	1918
PvCML10	CAAT-box	1960
PvCML10	CAAT-box	2009
PvCML10	CCAAT-box	675
PvCML10	CGTCA-motif	713
PvCML10	CGTCA-motif	820
PvCML10	CGTCA-motif	1808
PvCML10	GA-motif	37
PvCML10	GA-motif	1599
PvCML10	GATA-motif	523
PvCML10	G-Box	425
PvCML10	G-box	943
PvCML10	G-box	1011
PvCML10	G-box	1014
PvCML10	GT1-motif	175
PvCML10	GT1-motif	213
PvCML10	GT1-motif	300
PvCML10	HD-Zip 1	241
PvCML10	I-box	1984
PvCML10	MBS	601
PvCML10	MYB	212
PvCML10	MYB	429
PvCML10	MYB	985
PvCML10	MYB	1378
PvCML10	MYB	1749
PvCML10	MYB	1849
PvCML10	Myb	601
PvCML10	MYB recognition site	675
PvCML10	Myb-binding site	985
PvCML10	MYB-like sequence	212
PvCML10	MYB-like sequence	1378
PvCML10	MYB-like sequence	1749
PvCML10	MYB-like sequence	1849
PvCML10	MYC	144
PvCML10	MYC	583
PvCML10	P-box	1863
PvCML10	STRE	337
PvCML10	STRE	791
PvCML10	STRE	803
PvCML10	STRE	1096
PvCML10	TATA	1502
PvCML10	TATA-box	28
PvCML10	TATA-box	185
PvCML10	TATA-box	186
PvCML10	TATA-box	187
PvCML10	TATA-box	234
PvCML10	TATA-box	235
PvCML10	TATA-box	236
PvCML10	TATA-box	807
PvCML10	TATA-box	808
PvCML10	TATA-box	809
PvCML10	TATA-box	810
PvCML10	TATA-box	1023
PvCML10	TATA-box	1024
PvCML10	TATA-box	1025
PvCML10	TATA-box	1026
PvCML10	TATA-box	1042
PvCML10	TATA-box	1043
PvCML10	TATA-box	1044
PvCML10	TATA-box	1285
PvCML10	TATA-box	1391
PvCML10	TATA-box	1392
PvCML10	TATA-box	1430
PvCML10	TATA-box	1431
PvCML10	TATA-box	1432
PvCML10	TATA-box	1433
PvCML10	TATA-box	1495
PvCML10	TATA-box	1496
PvCML10	TATA-box	1501
PvCML10	TATA-box	1502
PvCML10	TATA-box	1535
PvCML10	TATA-box	1558
PvCML10	TATA-box	1576
PvCML10	TATA-box	1580
PvCML10	TATA-box	1581
PvCML10	TATA-box	1582
PvCML10	TATA-box	1605
PvCML10	TATA-box	1614
PvCML10	TATA-box	1622
PvCML10	TATA-box	1623
PvCML10	TATA-box	1656
PvCML10	TATA-box	1660
PvCML10	TATA-box	1662
PvCML10	TATA-box	1682
PvCML10	TATA-box	1683
PvCML10	TATA-box	1685
PvCML10	TATA-box	1704
PvCML10	TATA-box	1705
PvCML10	TATA-box	1972
PvCML10	TATA-box	1973
PvCML10	TATA-box	1974
PvCML10	TATA-box	1975
PvCML10	TC-rich repeats	830
PvCML10	TC-rich repeats	925
PvCML10	TC-rich repeats	1216
PvCML10	TCT-motif	1216
PvCML10	TCT-motif	1295
PvCML10	TGA-box	1808
PvCML10	TGACG-motif	713
PvCML10	TGACG-motif	820
PvCML10	TGACG-motif	1808
PvCML10	W box	604
PvCML10	WRE3	71
PvCML10	WRE3	612
PvCML10	WRE3	885
PvCML10	WRE3	1870
PvCML100	ABRE	1244
PvCML100	AE-box	257
PvCML100	AE-box	1822
PvCML100	ARE	444
PvCML100	ARE	1104
PvCML100	ARE	1454
PvCML100	ARE	1733
PvCML100	as-1	1242
PvCML100	as-1	1595
PvCML100	AT~TATA-box	331
PvCML100	AT~TATA-box	1273
PvCML100	AT~TATA-box	1535
PvCML100	AT~TATA-box	1893
PvCML100	AT~TATA-box	1946
PvCML100	AT1-motif	293
PvCML100	AT1-motif	1500
PvCML100	AT-rich element	497
PvCML100	Box 4	294
PvCML100	Box 4	652
PvCML100	Box 4	748
PvCML100	Box 4	969
PvCML100	CAAT-box	53
PvCML100	CAAT-box	77
PvCML100	CAAT-box	82
PvCML100	CAAT-box	126
PvCML100	CAAT-box	161
PvCML100	CAAT-box	262
PvCML100	CAAT-box	283
PvCML100	CAAT-box	307
PvCML100	CAAT-box	326
PvCML100	CAAT-box	360
PvCML100	CAAT-box	361
PvCML100	CAAT-box	379
PvCML100	CAAT-box	415
PvCML100	CAAT-box	496
PvCML100	CAAT-box	514
PvCML100	CAAT-box	531
PvCML100	CAAT-box	645
PvCML100	CAAT-box	675
PvCML100	CAAT-box	841
PvCML100	CAAT-box	1021
PvCML100	CAAT-box	1240
PvCML100	CAAT-box	1251
PvCML100	CAAT-box	1256
PvCML100	CAAT-box	1259
PvCML100	CAAT-box	1347
PvCML100	CAAT-box	1361
PvCML100	CAAT-box	1362
PvCML100	CAAT-box	1437
PvCML100	CAAT-box	1520
PvCML100	CAAT-box	1525
PvCML100	CAAT-box	1649
PvCML100	CAAT-box	1782
PvCML100	CAAT-box	1784
PvCML100	CAAT-box	1810
PvCML100	CAAT-box	1886
PvCML100	CAAT-box	1907
PvCML100	CAAT-box	1965
PvCML100	CGTCA-motif	1242
PvCML100	CGTCA-motif	1595
PvCML100	chs-CMA1a	1699
PvCML100	circadian	1230
PvCML100	circadian	1402
PvCML100	DRE core	864
PvCML100	ERE	592
PvCML100	ERE	625
PvCML100	ERE	1511
PvCML100	ERE	1664
PvCML100	GATA-motif	928
PvCML100	G-box	1243
PvCML100	GT1-motif	172
PvCML100	LAMP-element	678
PvCML100	MYB	171
PvCML100	MYB	1358
PvCML100	MYB-like sequence	171
PvCML100	MYB-like sequence	1358
PvCML100	Myc	1033
PvCML100	MYC	1020
PvCML100	MYC	1907
PvCML100	O2-site	1139
PvCML100	O2-site	1593
PvCML100	STRE	1381
PvCML100	STRE	1805
PvCML100	TATA	545
PvCML100	TATA-box	32
PvCML100	TATA-box	33
PvCML100	TATA-box	34
PvCML100	TATA-box	35
PvCML100	TATA-box	36
PvCML100	TATA-box	58
PvCML100	TATA-box	60
PvCML100	TATA-box	84
PvCML100	TATA-box	85
PvCML100	TATA-box	148
PvCML100	TATA-box	158
PvCML100	TATA-box	267
PvCML100	TATA-box	268
PvCML100	TATA-box	319
PvCML100	TATA-box	320
PvCML100	TATA-box	321
PvCML100	TATA-box	330
PvCML100	TATA-box	331
PvCML100	TATA-box	332
PvCML100	TATA-box	333
PvCML100	TATA-box	499
PvCML100	TATA-box	500
PvCML100	TATA-box	501
PvCML100	TATA-box	502
PvCML100	TATA-box	503
PvCML100	TATA-box	543
PvCML100	TATA-box	545
PvCML100	TATA-box	576
PvCML100	TATA-box	577
PvCML100	TATA-box	578
PvCML100	TATA-box	634
PvCML100	TATA-box	635
PvCML100	TATA-box	647
PvCML100	TATA-box	649
PvCML100	TATA-box	728
PvCML100	TATA-box	729
PvCML100	TATA-box	730
PvCML100	TATA-box	742
PvCML100	TATA-box	743
PvCML100	TATA-box	752
PvCML100	TATA-box	753
PvCML100	TATA-box	754
PvCML100	TATA-box	799
PvCML100	TATA-box	800
PvCML100	TATA-box	801
PvCML100	TATA-box	872
PvCML100	TATA-box	876
PvCML100	TATA-box	894
PvCML100	TATA-box	902
PvCML100	TATA-box	903
PvCML100	TATA-box	904
PvCML100	TATA-box	990
PvCML100	TATA-box	991
PvCML100	TATA-box	1205
PvCML100	TATA-box	1228
PvCML100	TATA-box	1229
PvCML100	TATA-box	1230
PvCML100	TATA-box	1272
PvCML100	TATA-box	1273
PvCML100	TATA-box	1274
PvCML100	TATA-box	1275
PvCML100	TATA-box	1342
PvCML100	TATA-box	1343
PvCML100	TATA-box	1344
PvCML100	TATA-box	1369
PvCML100	TATA-box	1370
PvCML100	TATA-box	1375
PvCML100	TATA-box	1376
PvCML100	TATA-box	1377
PvCML100	TATA-box	1385
PvCML100	TATA-box	1429
PvCML100	TATA-box	1432
PvCML100	TATA-box	1434
PvCML100	TATA-box	1484
PvCML100	TATA-box	1485
PvCML100	TATA-box	1534
PvCML100	TATA-box	1535
PvCML100	TATA-box	1537
PvCML100	TATA-box	1637
PvCML100	TATA-box	1638
PvCML100	TATA-box	1639
PvCML100	TATA-box	1676
PvCML100	TATA-box	1677
PvCML100	TATA-box	1678
PvCML100	TATA-box	1709
PvCML100	TATA-box	1710
PvCML100	TATA-box	1728
PvCML100	TATA-box	1844
PvCML100	TATA-box	1893
PvCML100	TATA-box	1894
PvCML100	TATA-box	1895
PvCML100	TATA-box	1945
PvCML100	TATA-box	1946
PvCML100	TATA-box	1948
PvCML100	TC-rich repeats	1320
PvCML100	TGA-box	1595
PvCML100	TGACG-motif	1242
PvCML100	TGACG-motif	1595
PvCML100	TGA-element	1214
PvCML100	WUN-motif	566
PvCML100	WUN-motif	1323
PvCML101	ABRE	1067
PvCML101	ARE	709
PvCML101	AT~TATA-box	1367
PvCML101	AT~TATA-box	1703
PvCML101	Box 4	1271
PvCML101	CAAT-box	27
PvCML101	CAAT-box	82
PvCML101	CAAT-box	120
PvCML101	CAAT-box	122
PvCML101	CAAT-box	176
PvCML101	CAAT-box	205
PvCML101	CAAT-box	212
PvCML101	CAAT-box	219
PvCML101	CAAT-box	233
PvCML101	CAAT-box	253
PvCML101	CAAT-box	308
PvCML101	CAAT-box	332
PvCML101	CAAT-box	353
PvCML101	CAAT-box	357
PvCML101	CAAT-box	363
PvCML101	CAAT-box	437
PvCML101	CAAT-box	443
PvCML101	CAAT-box	492
PvCML101	CAAT-box	559
PvCML101	CAAT-box	563
PvCML101	CAAT-box	726
PvCML101	CAAT-box	727
PvCML101	CAAT-box	765
PvCML101	CAAT-box	791
PvCML101	CAAT-box	861
PvCML101	CAAT-box	872
PvCML101	CAAT-box	893
PvCML101	CAAT-box	919
PvCML101	CAAT-box	990
PvCML101	CAAT-box	1009
PvCML101	CAAT-box	1016
PvCML101	CAAT-box	1062
PvCML101	CAAT-box	1136
PvCML101	CAAT-box	1166
PvCML101	CAAT-box	1181
PvCML101	CAAT-box	1203
PvCML101	CAAT-box	1207
PvCML101	CAAT-box	1275
PvCML101	CAAT-box	1313
PvCML101	CAAT-box	1317
PvCML101	CAAT-box	1391
PvCML101	CAAT-box	1428
PvCML101	CAAT-box	1574
PvCML101	CAAT-box	1602
PvCML101	CAAT-box	1610
PvCML101	CAAT-box	1611
PvCML101	CAAT-box	1627
PvCML101	CAAT-box	1653
PvCML101	CAAT-box	1690
PvCML101	CAAT-box	1752
PvCML101	CAAT-box	1753
PvCML101	CAAT-box	1881
PvCML101	ERE	944
PvCML101	GA-motif	573
PvCML101	GA-motif	1530
PvCML101	G-Box	1067
PvCML101	GCN4_motif	993
PvCML101	LAMP-element	344
PvCML101	MBS	1130
PvCML101	MBS	1635
PvCML101	MYB	274
PvCML101	MYB	962
PvCML101	MYB	1496
PvCML101	MYB	1545
PvCML101	MYB	1978
PvCML101	Myb	1130
PvCML101	Myb	1635
PvCML101	MYB-like sequence	1978
PvCML101	MYC	82
PvCML101	MYC	120
PvCML101	MYC	908
PvCML101	MYC	1427
PvCML101	MYC	1555
PvCML101	P-box	168
PvCML101	re2f-1	1947
PvCML101	STRE	1763
PvCML101	STRE	1941
PvCML101	TATA-box	103
PvCML101	TATA-box	104
PvCML101	TATA-box	131
PvCML101	TATA-box	201
PvCML101	TATA-box	266
PvCML101	TATA-box	268
PvCML101	TATA-box	325
PvCML101	TATA-box	326
PvCML101	TATA-box	551
PvCML101	TATA-box	646
PvCML101	TATA-box	659
PvCML101	TATA-box	685
PvCML101	TATA-box	686
PvCML101	TATA-box	972
PvCML101	TATA-box	973
PvCML101	TATA-box	974
PvCML101	TATA-box	975
PvCML101	TATA-box	980
PvCML101	TATA-box	1051
PvCML101	TATA-box	1142
PvCML101	TATA-box	1143
PvCML101	TATA-box	1144
PvCML101	TATA-box	1145
PvCML101	TATA-box	1237
PvCML101	TATA-box	1253
PvCML101	TATA-box	1254
PvCML101	TATA-box	1365
PvCML101	TATA-box	1367
PvCML101	TATA-box	1368
PvCML101	TATA-box	1369
PvCML101	TATA-box	1397
PvCML101	TATA-box	1398
PvCML101	TATA-box	1418
PvCML101	TATA-box	1421
PvCML101	TATA-box	1422
PvCML101	TATA-box	1439
PvCML101	TATA-box	1440
PvCML101	TATA-box	1531
PvCML101	TATA-box	1703
PvCML101	TATA-box	1705
PvCML101	TCA-element	965
PvCML101	WUN-motif	507
PvCML102	ABRE	203
PvCML102	ABRE	204
PvCML102	ABRE	1361
PvCML102	ARE	1964
PvCML102	as-1	1324
PvCML102	as-1	1757
PvCML102	AT~TATA-box	1208
PvCML102	AT~TATA-box	1210
PvCML102	AT~TATA-box	1746
PvCML102	AT~TATA-box	1748
PvCML102	AT~TATA-box	1797
PvCML102	AT~TATA-box	1799
PvCML102	Box 4	262
PvCML102	Box 4	310
PvCML102	Box 4	467
PvCML102	Box 4	568
PvCML102	Box 4	927
PvCML102	Box 4	1166
PvCML102	Box 4	1534
PvCML102	Box 4	1583
PvCML102	Box 4	1623
PvCML102	Box 4	1630
PvCML102	Box 4	1711
PvCML102	CAAT-box	83
PvCML102	CAAT-box	152
PvCML102	CAAT-box	232
PvCML102	CAAT-box	283
PvCML102	CAAT-box	422
PvCML102	CAAT-box	635
PvCML102	CAAT-box	709
PvCML102	CAAT-box	715
PvCML102	CAAT-box	798
PvCML102	CAAT-box	826
PvCML102	CAAT-box	949
PvCML102	CAAT-box	972
PvCML102	CAAT-box	1020
PvCML102	CAAT-box	1215
PvCML102	CAAT-box	1402
PvCML102	CAAT-box	1403
PvCML102	CAAT-box	1432
PvCML102	CAAT-box	1575
PvCML102	CAAT-box	1576
PvCML102	CAAT-box	1604
PvCML102	CAAT-box	1659
PvCML102	CAAT-box	1754
PvCML102	CAAT-box	1778
PvCML102	CAAT-box	1790
PvCML102	CAAT-box	1862
PvCML102	CAAT-box	1917
PvCML102	CAAT-box	1935
PvCML102	CAAT-box	2012
PvCML102	CGTCA-motif	1324
PvCML102	CGTCA-motif	1757
PvCML102	chs-CMA1a	932
PvCML102	ERE	455
PvCML102	ERE	900
PvCML102	G-Box	203
PvCML102	G-Box	1360
PvCML102	G-box	203
PvCML102	GT1-motif	1820
PvCML102	MRE	1435
PvCML102	MYB	383
PvCML102	MYB	557
PvCML102	MYB-like sequence	383
PvCML102	MYC	971
PvCML102	O2-site	1885
PvCML102	TATA-box	24
PvCML102	TATA-box	26
PvCML102	TATA-box	27
PvCML102	TATA-box	28
PvCML102	TATA-box	29
PvCML102	TATA-box	30
PvCML102	TATA-box	58
PvCML102	TATA-box	59
PvCML102	TATA-box	101
PvCML102	TATA-box	104
PvCML102	TATA-box	105
PvCML102	TATA-box	179
PvCML102	TATA-box	225
PvCML102	TATA-box	226
PvCML102	TATA-box	248
PvCML102	TATA-box	271
PvCML102	TATA-box	272
PvCML102	TATA-box	362
PvCML102	TATA-box	363
PvCML102	TATA-box	364
PvCML102	TATA-box	440
PvCML102	TATA-box	441
PvCML102	TATA-box	442
PvCML102	TATA-box	443
PvCML102	TATA-box	491
PvCML102	TATA-box	492
PvCML102	TATA-box	493
PvCML102	TATA-box	500
PvCML102	TATA-box	501
PvCML102	TATA-box	579
PvCML102	TATA-box	580
PvCML102	TATA-box	581
PvCML102	TATA-box	671
PvCML102	TATA-box	770
PvCML102	TATA-box	811
PvCML102	TATA-box	886
PvCML102	TATA-box	887
PvCML102	TATA-box	898
PvCML102	TATA-box	1060
PvCML102	TATA-box	1079
PvCML102	TATA-box	1123
PvCML102	TATA-box	1148
PvCML102	TATA-box	1172
PvCML102	TATA-box	1207
PvCML102	TATA-box	1208
PvCML102	TATA-box	1209
PvCML102	TATA-box	1210
PvCML102	TATA-box	1211
PvCML102	TATA-box	1212
PvCML102	TATA-box	1420
PvCML102	TATA-box	1460
PvCML102	TATA-box	1461
PvCML102	TATA-box	1588
PvCML102	TATA-box	1738
PvCML102	TATA-box	1745
PvCML102	TATA-box	1746
PvCML102	TATA-box	1747
PvCML102	TATA-box	1748
PvCML102	TATA-box	1749
PvCML102	TATA-box	1750
PvCML102	TATA-box	1795
PvCML102	TATA-box	1796
PvCML102	TATA-box	1797
PvCML102	TATA-box	1798
PvCML102	TATA-box	1799
PvCML102	TATA-box	1800
PvCML102	TATA-box	1801
PvCML102	TC-rich repeats	1088
PvCML102	TC-rich repeats	1769
PvCML102	TCT-motif	1642
PvCML102	TCT-motif	1773
PvCML102	TCT-motif	1879
PvCML102	TGACG-motif	1324
PvCML102	TGACG-motif	1757
PvCML102	WRE3	831
PvCML103	3-AF1 binding site	1454
PvCML103	ABRE	1272
PvCML103	ABRE	1273
PvCML103	ABRE	1716
PvCML103	ABRE	1930
PvCML103	ABRE	1954
PvCML103	ABRE3a	1715
PvCML103	ABRE4	1715
PvCML103	ARE	714
PvCML103	ARE	953
PvCML103	ARE	1707
PvCML103	ARE	1787
PvCML103	as-1	1956
PvCML103	AT~TATA-box	92
PvCML103	AT~TATA-box	94
PvCML103	AT~TATA-box	149
PvCML103	AT~TATA-box	151
PvCML103	AT~TATA-box	153
PvCML103	AT~TATA-box	405
PvCML103	AT~TATA-box	407
PvCML103	ATC-motif	187
PvCML103	Box 4	37
PvCML103	Box 4	793
PvCML103	Box 4	879
PvCML103	Box 4	1356
PvCML103	Box 4	1425
PvCML103	box S	1231
PvCML103	CAAT-box	64
PvCML103	CAAT-box	83
PvCML103	CAAT-box	158
PvCML103	CAAT-box	221
PvCML103	CAAT-box	371
PvCML103	CAAT-box	376
PvCML103	CAAT-box	397
PvCML103	CAAT-box	492
PvCML103	CAAT-box	529
PvCML103	CAAT-box	531
PvCML103	CAAT-box	546
PvCML103	CAAT-box	574
PvCML103	CAAT-box	579
PvCML103	CAAT-box	595
PvCML103	CAAT-box	640
PvCML103	CAAT-box	807
PvCML103	CAAT-box	989
PvCML103	CAAT-box	993
PvCML103	CAAT-box	1000
PvCML103	CAAT-box	1021
PvCML103	CAAT-box	1070
PvCML103	CAAT-box	1073
PvCML103	CAAT-box	1094
PvCML103	CAAT-box	1107
PvCML103	CAAT-box	1108
PvCML103	CAAT-box	1125
PvCML103	CAAT-box	1160
PvCML103	CAAT-box	1192
PvCML103	CAAT-box	1304
PvCML103	CAAT-box	1396
PvCML103	CAAT-box	1422
PvCML103	CAAT-box	1467
PvCML103	CAAT-box	1497
PvCML103	CAAT-box	1511
PvCML103	CAAT-box	1534
PvCML103	CAAT-box	1535
PvCML103	CAAT-box	1654
PvCML103	CAAT-box	1656
PvCML103	CAAT-box	1679
PvCML103	CAAT-box	1696
PvCML103	CAAT-box	1790
PvCML103	CAAT-box	1791
PvCML103	CAAT-box	1908
PvCML103	CAAT-box	1948
PvCML103	CAAT-box	1959
PvCML103	CAT-box	899
PvCML103	CGTCA-motif	1956
PvCML103	ERE	729
PvCML103	F-box	512
PvCML103	GATA-motif	464
PvCML103	G-box	1272
PvCML103	G-box	1714
PvCML103	G-box	1715
PvCML103	G-box	1930
PvCML103	G-box	1954
PvCML103	G-Box	1272
PvCML103	GT1-motif	1846
PvCML103	MRE	1152
PvCML103	MYB	1182
PvCML103	Myc	1454
PvCML103	MYC	385
PvCML103	MYC	529
PvCML103	MYC	1623
PvCML103	MYC	1879
PvCML103	O2-site	1632
PvCML103	O2-site	1953
PvCML103	P-box	1257
PvCML103	TATA	1503
PvCML103	TATA	1516
PvCML103	TATA	1547
PvCML103	TATA-box	47
PvCML103	TATA-box	48
PvCML103	TATA-box	49
PvCML103	TATA-box	68
PvCML103	TATA-box	69
PvCML103	TATA-box	70
PvCML103	TATA-box	91
PvCML103	TATA-box	92
PvCML103	TATA-box	93
PvCML103	TATA-box	94
PvCML103	TATA-box	95
PvCML103	TATA-box	96
PvCML103	TATA-box	124
PvCML103	TATA-box	126
PvCML103	TATA-box	148
PvCML103	TATA-box	149
PvCML103	TATA-box	150
PvCML103	TATA-box	151
PvCML103	TATA-box	152
PvCML103	TATA-box	153
PvCML103	TATA-box	154
PvCML103	TATA-box	155
PvCML103	TATA-box	201
PvCML103	TATA-box	202
PvCML103	TATA-box	203
PvCML103	TATA-box	308
PvCML103	TATA-box	309
PvCML103	TATA-box	366
PvCML103	TATA-box	367
PvCML103	TATA-box	368
PvCML103	TATA-box	403
PvCML103	TATA-box	404
PvCML103	TATA-box	405
PvCML103	TATA-box	406
PvCML103	TATA-box	407
PvCML103	TATA-box	408
PvCML103	TATA-box	409
PvCML103	TATA-box	535
PvCML103	TATA-box	536
PvCML103	TATA-box	570
PvCML103	TATA-box	617
PvCML103	TATA-box	800
PvCML103	TATA-box	831
PvCML103	TATA-box	832
PvCML103	TATA-box	833
PvCML103	TATA-box	838
PvCML103	TATA-box	977
PvCML103	TATA-box	978
PvCML103	TATA-box	1352
PvCML103	TATA-box	1360
PvCML103	TATA-box	1361
PvCML103	TATA-box	1443
PvCML103	TATA-box	1444
PvCML103	TATA-box	1484
PvCML103	TATA-box	1489
PvCML103	TATA-box	1490
PvCML103	TATA-box	1502
PvCML103	TATA-box	1503
PvCML103	TATA-box	1513
PvCML103	TATA-box	1514
PvCML103	TATA-box	1515
PvCML103	TATA-box	1516
PvCML103	TATA-box	1537
PvCML103	TATA-box	1538
PvCML103	TATA-box	1539
PvCML103	TATA-box	1540
PvCML103	TATA-box	1545
PvCML103	TATA-box	1546
PvCML103	TATA-box	1547
PvCML103	TATA-box	1564
PvCML103	TATA-box	1565
PvCML103	TATA-box	1566
PvCML103	TATA-box	1572
PvCML103	TCA-element	446
PvCML103	TC-rich repeats	1919
PvCML103	TCT-motif	1593
PvCML103	TCT-motif	1683
PvCML103	TGACG-motif	1956
PvCML103	WRE3	1233
PvCML103	WUN-motif	477
PvCML103	WUN-motif	1553
PvCML104	ABRE	515
PvCML104	ABRE3a	514
PvCML104	ABRE4	514
PvCML104	AE-box	987
PvCML104	ARE	1384
PvCML104	ARE	1794
PvCML104	AT~TATA-box	75
PvCML104	AT~TATA-box	657
PvCML104	Box 4	132
PvCML104	Box 4	826
PvCML104	Box 4	1393
PvCML104	Box 4	1397
PvCML104	Box 4	1401
PvCML104	Box II	95
PvCML104	Box II	721
PvCML104	Box II	1916
PvCML104	box S	1705
PvCML104	box S	1877
PvCML104	CAAT-box	155
PvCML104	CAAT-box	299
PvCML104	CAAT-box	332
PvCML104	CAAT-box	362
PvCML104	CAAT-box	619
PvCML104	CAAT-box	634
PvCML104	CAAT-box	646
PvCML104	CAAT-box	729
PvCML104	CAAT-box	799
PvCML104	CAAT-box	822
PvCML104	CAAT-box	861
PvCML104	CAAT-box	863
PvCML104	CAAT-box	1003
PvCML104	CAAT-box	1004
PvCML104	CAAT-box	1023
PvCML104	CAAT-box	1058
PvCML104	CAAT-box	1059
PvCML104	CAAT-box	1115
PvCML104	CAAT-box	1133
PvCML104	CAAT-box	1143
PvCML104	CAAT-box	1202
PvCML104	CAAT-box	1279
PvCML104	CAAT-box	1329
PvCML104	CAAT-box	1349
PvCML104	CAAT-box	1387
PvCML104	CAAT-box	1388
PvCML104	CAAT-box	1519
PvCML104	CAAT-box	1543
PvCML104	CAAT-box	1578
PvCML104	CAAT-box	1629
PvCML104	CAAT-box	1710
PvCML104	CAAT-box	1711
PvCML104	CAAT-box	1727
PvCML104	CAAT-box	1748
PvCML104	CAAT-box	1786
PvCML104	CAAT-box	1886
PvCML104	CARE	888
PvCML104	chs-CMA1a	1067
PvCML104	circadian	222
PvCML104	ERE	1232
PvCML104	ERE	1295
PvCML104	ERE	1301
PvCML104	GA-motif	1613
PvCML104	GARE-motif	1607
PvCML104	G-box	514
PvCML104	GT1-motif	962
PvCML104	I-box	1752
PvCML104	MRE	350
PvCML104	Myb	760
PvCML104	Myb	1430
PvCML104	Myb	1551
PvCML104	MYB	110
PvCML104	MYB	963
PvCML104	MYB	1135
PvCML104	MYB	1336
PvCML104	MYB	1568
PvCML104	MYB	1607
PvCML104	MYB	1780
PvCML104	Myb-binding site	1607
PvCML104	MYB-like sequence	110
PvCML104	MYB-like sequence	963
PvCML104	MYC	861
PvCML104	MYC	1201
PvCML104	Myc	195
PvCML104	O2-site	88
PvCML104	P-box	1865
PvCML104	P-box	1943
PvCML104	TATA	397
PvCML104	TATA	1475
PvCML104	TATA-box	73
PvCML104	TATA-box	74
PvCML104	TATA-box	75
PvCML104	TATA-box	77
PvCML104	TATA-box	84
PvCML104	TATA-box	319
PvCML104	TATA-box	396
PvCML104	TATA-box	397
PvCML104	TATA-box	448
PvCML104	TATA-box	449
PvCML104	TATA-box	450
PvCML104	TATA-box	459
PvCML104	TATA-box	460
PvCML104	TATA-box	461
PvCML104	TATA-box	462
PvCML104	TATA-box	463
PvCML104	TATA-box	610
PvCML104	TATA-box	611
PvCML104	TATA-box	655
PvCML104	TATA-box	656
PvCML104	TATA-box	657
PvCML104	TATA-box	658
PvCML104	TATA-box	659
PvCML104	TATA-box	688
PvCML104	TATA-box	689
PvCML104	TATA-box	695
PvCML104	TATA-box	696
PvCML104	TATA-box	735
PvCML104	TATA-box	736
PvCML104	TATA-box	737
PvCML104	TATA-box	747
PvCML104	TATA-box	748
PvCML104	TATA-box	784
PvCML104	TATA-box	785
PvCML104	TATA-box	786
PvCML104	TATA-box	787
PvCML104	TATA-box	794
PvCML104	TATA-box	795
PvCML104	TATA-box	872
PvCML104	TATA-box	1047
PvCML104	TATA-box	1048
PvCML104	TATA-box	1049
PvCML104	TATA-box	1076
PvCML104	TATA-box	1077
PvCML104	TATA-box	1094
PvCML104	TATA-box	1095
PvCML104	TATA-box	1096
PvCML104	TATA-box	1413
PvCML104	TATA-box	1414
PvCML104	TATA-box	1476
PvCML104	TATA-box	1477
PvCML104	TATA-box	1478
PvCML104	TATA-box	1479
PvCML104	TATA-box	1667
PvCML104	TGA-element	928
PvCML104	WUN-motif	1037
PvCML105	ABRE	460
PvCML105	ABRE	933
PvCML105	ABRE	934
PvCML105	ACE	1910
PvCML105	AE-box	331
PvCML105	AE-box	969
PvCML105	ARE	42
PvCML105	ARE	993
PvCML105	ARE	1094
PvCML105	ARE	1794
PvCML105	as-1	441
PvCML105	as-1	458
PvCML105	AT~TATA-box	1942
PvCML105	CAAT-box	372
PvCML105	CAAT-box	397
PvCML105	CAAT-box	398
PvCML105	CAAT-box	400
PvCML105	CAAT-box	453
PvCML105	CAAT-box	666
PvCML105	CAAT-box	833
PvCML105	CAAT-box	911
PvCML105	CAAT-box	923
PvCML105	CAAT-box	947
PvCML105	CAAT-box	962
PvCML105	CAAT-box	1029
PvCML105	CAAT-box	1105
PvCML105	CAAT-box	1139
PvCML105	CAAT-box	1143
PvCML105	CAAT-box	1168
PvCML105	CAAT-box	1218
PvCML105	CAAT-box	1219
PvCML105	CAAT-box	1362
PvCML105	CAAT-box	1377
PvCML105	CAAT-box	1462
PvCML105	CAAT-box	1465
PvCML105	CAAT-box	1571
PvCML105	CAAT-box	1572
PvCML105	CAAT-box	1663
PvCML105	CAAT-box	1731
PvCML105	CARE	1629
PvCML105	CAT-box	902
PvCML105	CGTCA-motif	441
PvCML105	CGTCA-motif	458
PvCML105	GATA-motif	772
PvCML105	GATA-motif	1753
PvCML105	G-box	459
PvCML105	G-box	724
PvCML105	G-box	933
PvCML105	G-Box	933
PvCML105	GC-motif	550
PvCML105	GT1-motif	794
PvCML105	MBS	512
PvCML105	Myb	512
PvCML105	MYB	344
PvCML105	MYB	702
PvCML105	MYB	795
PvCML105	MYB	1596
PvCML105	MYB-like sequence	702
PvCML105	MYB-like sequence	795
PvCML105	MYC	398
PvCML105	MYC	1079
PvCML105	O2-site	439
PvCML105	P-box	1868
PvCML105	Sp1	547
PvCML105	STRE	52
PvCML105	TATA-box	110
PvCML105	TATA-box	349
PvCML105	TATA-box	350
PvCML105	TATA-box	351
PvCML105	TATA-box	656
PvCML105	TATA-box	657
PvCML105	TATA-box	658
PvCML105	TATA-box	659
PvCML105	TATA-box	660
PvCML105	TATA-box	1068
PvCML105	TATA-box	1069
PvCML105	TATA-box	1070
PvCML105	TATA-box	1131
PvCML105	TATA-box	1133
PvCML105	TATA-box	1315
PvCML105	TATA-box	1316
PvCML105	TATA-box	1551
PvCML105	TATA-box	1653
PvCML105	TATA-box	1654
PvCML105	TATA-box	1655
PvCML105	TATA-box	1656
PvCML105	TATA-box	1658
PvCML105	TATA-box	1674
PvCML105	TATA-box	1743
PvCML105	TATA-box	1817
PvCML105	TATA-box	1818
PvCML105	TATA-box	1892
PvCML105	TATA-box	1938
PvCML105	TATA-box	1941
PvCML105	TATA-box	1942
PvCML105	TATA-box	1943
PvCML105	TATA-box	1944
PvCML105	TATC-box	1600
PvCML105	TCA	886
PvCML105	TCA	1335
PvCML105	TCA	1341
PvCML105	TCA	1929
PvCML105	TCA-element	466
PvCML105	TC-rich repeats	1179
PvCML105	TCT-motif	1608
PvCML105	TCT-motif	1765
PvCML105	TGA-box	441
PvCML105	TGACG-motif	441
PvCML105	TGACG-motif	458
PvCML105	TGA-element	324
PvCML105	TGA-element	518
PvCML106	3-AF1 binding site	657
PvCML106	ABRE	1173
PvCML106	ABRE	1344
PvCML106	AE-box	1710
PvCML106	ARE	732
PvCML106	ARE	750
PvCML106	ARE	851
PvCML106	as-1	1175
PvCML106	as-1	1346
PvCML106	as-1	1692
PvCML106	AT~TATA-box	52
PvCML106	AT~TATA-box	54
PvCML106	AT~TATA-box	239
PvCML106	AT~TATA-box	416
PvCML106	AT~TATA-box	1563
PvCML106	AT~TATA-box	1570
PvCML106	AT~TATA-box	1594
PvCML106	AT~TATA-box	1601
PvCML106	AT~TATA-box	1616
PvCML106	AT1-motif	1730
PvCML106	Box 4	233
PvCML106	Box 4	724
PvCML106	Box 4	903
PvCML106	Box 4	919
PvCML106	Box 4	1031
PvCML106	Box 4	1112
PvCML106	Box 4	1409
PvCML106	Box 4	1423
PvCML106	Box 4	1496
PvCML106	Box 4	1770
PvCML106	CAAT-box	36
PvCML106	CAAT-box	119
PvCML106	CAAT-box	149
PvCML106	CAAT-box	166
PvCML106	CAAT-box	231
PvCML106	CAAT-box	270
PvCML106	CAAT-box	271
PvCML106	CAAT-box	307
PvCML106	CAAT-box	335
PvCML106	CAAT-box	363
PvCML106	CAAT-box	428
PvCML106	CAAT-box	440
PvCML106	CAAT-box	463
PvCML106	CAAT-box	491
PvCML106	CAAT-box	499
PvCML106	CAAT-box	514
PvCML106	CAAT-box	532
PvCML106	CAAT-box	682
PvCML106	CAAT-box	736
PvCML106	CAAT-box	754
PvCML106	CAAT-box	859
PvCML106	CAAT-box	892
PvCML106	CAAT-box	940
PvCML106	CAAT-box	1015
PvCML106	CAAT-box	1096
PvCML106	CAAT-box	1104
PvCML106	CAAT-box	1178
PvCML106	CAAT-box	1223
PvCML106	CAAT-box	1238
PvCML106	CAAT-box	1244
PvCML106	CAAT-box	1245
PvCML106	CAAT-box	1312
PvCML106	CAAT-box	1351
PvCML106	CAAT-box	1376
PvCML106	CAAT-box	1473
PvCML106	CAAT-box	1588
PvCML106	CAAT-box	1623
PvCML106	CAAT-box	1628
PvCML106	CAAT-box	1708
PvCML106	CAAT-box	1747
PvCML106	CAAT-box	1753
PvCML106	CAAT-box	1816
PvCML106	CAAT-box	1832
PvCML106	CAAT-box	1894
PvCML106	CAAT-box	1928
PvCML106	CAAT-box	1974
PvCML106	CGTCA-motif	1175
PvCML106	CGTCA-motif	1346
PvCML106	CGTCA-motif	1692
PvCML106	circadian	160
PvCML106	ERE	262
PvCML106	ERE	421
PvCML106	ERE	819
PvCML106	ERE	1788
PvCML106	ERE	1914
PvCML106	GA-motif	1182
PvCML106	GATA-motif	1200
PvCML106	G-box	1173
PvCML106	G-box	1344
PvCML106	GCN4_motif	867
PvCML106	MBS	347
PvCML106	MRE	1355
PvCML106	Myb	347
PvCML106	MYC	1143
PvCML106	MYC	1380
PvCML106	Myc	661
PvCML106	STRE	667
PvCML106	TATA	397
PvCML106	TATA	1021
PvCML106	TATA	1232
PvCML106	TATA	1572
PvCML106	TATA-box	50
PvCML106	TATA-box	51
PvCML106	TATA-box	52
PvCML106	TATA-box	53
PvCML106	TATA-box	54
PvCML106	TATA-box	55
PvCML106	TATA-box	56
PvCML106	TATA-box	84
PvCML106	TATA-box	85
PvCML106	TATA-box	124
PvCML106	TATA-box	125
PvCML106	TATA-box	126
PvCML106	TATA-box	127
PvCML106	TATA-box	170
PvCML106	TATA-box	171
PvCML106	TATA-box	172
PvCML106	TATA-box	237
PvCML106	TATA-box	238
PvCML106	TATA-box	239
PvCML106	TATA-box	240
PvCML106	TATA-box	241
PvCML106	TATA-box	274
PvCML106	TATA-box	276
PvCML106	TATA-box	299
PvCML106	TATA-box	300
PvCML106	TATA-box	398
PvCML106	TATA-box	399
PvCML106	TATA-box	400
PvCML106	TATA-box	401
PvCML106	TATA-box	416
PvCML106	TATA-box	417
PvCML106	TATA-box	418
PvCML106	TATA-box	442
PvCML106	TATA-box	443
PvCML106	TATA-box	559
PvCML106	TATA-box	764
PvCML106	TATA-box	765
PvCML106	TATA-box	766
PvCML106	TATA-box	809
PvCML106	TATA-box	810
PvCML106	TATA-box	811
PvCML106	TATA-box	947
PvCML106	TATA-box	1022
PvCML106	TATA-box	1023
PvCML106	TATA-box	1024
PvCML106	TATA-box	1025
PvCML106	TATA-box	1068
PvCML106	TATA-box	1070
PvCML106	TATA-box	1231
PvCML106	TATA-box	1232
PvCML106	TATA-box	1511
PvCML106	TATA-box	1512
PvCML106	TATA-box	1513
PvCML106	TATA-box	1514
PvCML106	TATA-box	1525
PvCML106	TATA-box	1559
PvCML106	TATA-box	1561
PvCML106	TATA-box	1563
PvCML106	TATA-box	1564
PvCML106	TATA-box	1565
PvCML106	TATA-box	1569
PvCML106	TATA-box	1570
PvCML106	TATA-box	1571
PvCML106	TATA-box	1572
PvCML106	TATA-box	1594
PvCML106	TATA-box	1595
PvCML106	TATA-box	1596
PvCML106	TATA-box	1599
PvCML106	TATA-box	1600
PvCML106	TATA-box	1601
PvCML106	TATA-box	1602
PvCML106	TATA-box	1603
PvCML106	TATA-box	1612
PvCML106	TATA-box	1614
PvCML106	TATA-box	1615
PvCML106	TATA-box	1616
PvCML106	TATA-box	1617
PvCML106	TATA-box	1618
PvCML106	TATA-box	1631
PvCML106	TATA-box	1651
PvCML106	TATA-box	1721
PvCML106	TATA-box	1722
PvCML106	TATA-box	1723
PvCML106	TATA-box	1724
PvCML106	TATA-box	1741
PvCML106	TATA-box	1742
PvCML106	TATA-box	1743
PvCML106	TATA-box	1775
PvCML106	TATA-box	1777
PvCML106	TATA-box	1883
PvCML106	TGACG-motif	1175
PvCML106	TGACG-motif	1346
PvCML106	TGACG-motif	1692
PvCML106	TGA-element	1333
PvCML106	W box	941
PvCML106	WUN-motif	533
PvCML107	3-AF1 binding site	68
PvCML107	3-AF3 binding site	1964
PvCML107	ABRE	378
PvCML107	ABRE	629
PvCML107	ABRE	1545
PvCML107	ABRE3a	1544
PvCML107	ABRE4	1544
PvCML107	ACE	1542
PvCML107	AE-box	167
PvCML107	AE-box	533
PvCML107	AE-box	1435
PvCML107	ARE	500
PvCML107	as-1	1654
PvCML107	AT~TATA-box	990
PvCML107	AT~TATA-box	1086
PvCML107	AT~TATA-box	1166
PvCML107	AT~TATA-box	1168
PvCML107	AT~TATA-box	1250
PvCML107	AT~TATA-box	1332
PvCML107	AT~TATA-box	1354
PvCML107	AT~TATA-box	1383
PvCML107	AT~TATA-box	1685
PvCML107	AT~TATA-box	1687
PvCML107	AT1-motif	279
PvCML107	Box 4	208
PvCML107	Box 4	276
PvCML107	Box 4	330
PvCML107	Box 4	601
PvCML107	Box 4	1633
PvCML107	Box 4	1952
PvCML107	Box 4	1992
PvCML107	CAAT-box	228
PvCML107	CAAT-box	237
PvCML107	CAAT-box	251
PvCML107	CAAT-box	302
PvCML107	CAAT-box	352
PvCML107	CAAT-box	386
PvCML107	CAAT-box	498
PvCML107	CAAT-box	526
PvCML107	CAAT-box	527
PvCML107	CAAT-box	596
PvCML107	CAAT-box	607
PvCML107	CAAT-box	653
PvCML107	CAAT-box	665
PvCML107	CAAT-box	680
PvCML107	CAAT-box	683
PvCML107	CAAT-box	704
PvCML107	CAAT-box	709
PvCML107	CAAT-box	713
PvCML107	CAAT-box	1008
PvCML107	CAAT-box	1091
PvCML107	CAAT-box	1102
PvCML107	CAAT-box	1173
PvCML107	CAAT-box	1184
PvCML107	CAAT-box	1255
PvCML107	CAAT-box	1266
PvCML107	CAAT-box	1337
PvCML107	CAAT-box	1361
PvCML107	CAAT-box	1433
PvCML107	CAAT-box	1508
PvCML107	CAAT-box	1509
PvCML107	CAAT-box	1513
PvCML107	CAAT-box	1562
PvCML107	CAAT-box	1657
PvCML107	CAAT-box	1751
PvCML107	CAAT-box	1821
PvCML107	CAAT-box	1862
PvCML107	CAAT-box	1870
PvCML107	CAAT-box	1892
PvCML107	CAAT-box	1894
PvCML107	CAAT-box	1984
PvCML107	CAT-box	1771
PvCML107	CCAAT-box	470
PvCML107	CCAAT-box	811
PvCML107	CGTCA-motif	1654
PvCML107	circadian	1531
PvCML107	CTAG-motif	1415
PvCML107	ERE	1138
PvCML107	ERE	1468
PvCML107	G-box	861
PvCML107	G-box	1222
PvCML107	G-box	1304
PvCML107	G-box	1544
PvCML107	G-box	1831
PvCML107	G-Box	378
PvCML107	G-Box	628
PvCML107	HD-Zip 1	704
PvCML107	MRE	882
PvCML107	MRE	1852
PvCML107	Myb	1962
PvCML107	MYB recognition site	470
PvCML107	MYB recognition site	811
PvCML107	MYC	104
PvCML107	MYC	1577
PvCML107	MYC	1892
PvCML107	TATA	190
PvCML107	TATA-box	30
PvCML107	TATA-box	119
PvCML107	TATA-box	120
PvCML107	TATA-box	121
PvCML107	TATA-box	122
PvCML107	TATA-box	127
PvCML107	TATA-box	191
PvCML107	TATA-box	192
PvCML107	TATA-box	193
PvCML107	TATA-box	194
PvCML107	TATA-box	221
PvCML107	TATA-box	222
PvCML107	TATA-box	362
PvCML107	TATA-box	363
PvCML107	TATA-box	396
PvCML107	TATA-box	397
PvCML107	TATA-box	514
PvCML107	TATA-box	515
PvCML107	TATA-box	516
PvCML107	TATA-box	540
PvCML107	TATA-box	989
PvCML107	TATA-box	990
PvCML107	TATA-box	991
PvCML107	TATA-box	992
PvCML107	TATA-box	1001
PvCML107	TATA-box	1049
PvCML107	TATA-box	1055
PvCML107	TATA-box	1056
PvCML107	TATA-box	1057
PvCML107	TATA-box	1058
PvCML107	TATA-box	1086
PvCML107	TATA-box	1087
PvCML107	TATA-box	1088
PvCML107	TATA-box	1093
PvCML107	TATA-box	1095
PvCML107	TATA-box	1131
PvCML107	TATA-box	1164
PvCML107	TATA-box	1165
PvCML107	TATA-box	1166
PvCML107	TATA-box	1167
PvCML107	TATA-box	1168
PvCML107	TATA-box	1169
PvCML107	TATA-box	1170
PvCML107	TATA-box	1175
PvCML107	TATA-box	1177
PvCML107	TATA-box	1213
PvCML107	TATA-box	1250
PvCML107	TATA-box	1251
PvCML107	TATA-box	1252
PvCML107	TATA-box	1257
PvCML107	TATA-box	1259
PvCML107	TATA-box	1294
PvCML107	TATA-box	1295
PvCML107	TATA-box	1332
PvCML107	TATA-box	1333
PvCML107	TATA-box	1334
PvCML107	TATA-box	1339
PvCML107	TATA-box	1341
PvCML107	TATA-box	1354
PvCML107	TATA-box	1355
PvCML107	TATA-box	1356
PvCML107	TATA-box	1381
PvCML107	TATA-box	1383
PvCML107	TATA-box	1384
PvCML107	TATA-box	1385
PvCML107	TATA-box	1446
PvCML107	TATA-box	1447
PvCML107	TATA-box	1448
PvCML107	TATA-box	1449
PvCML107	TATA-box	1629
PvCML107	TATA-box	1630
PvCML107	TATA-box	1685
PvCML107	TATA-box	1686
PvCML107	TATA-box	1687
PvCML107	TATA-box	1688
PvCML107	TATA-box	1689
PvCML107	TCA	1904
PvCML107	TCA-element	615
PvCML107	TCCC-motif	1883
PvCML107	TC-rich repeats	1968
PvCML107	TGACG-motif	1654
PvCML107	TGA-element	933
PvCML107	WRE3	760
PvCML107	WUN-motif	577
PvCML108	ABRE	723
PvCML108	ABRE	725
PvCML108	ABRE	1596
PvCML108	ABRE3a	725
PvCML108	ABRE4	725
PvCML108	ACE	723
PvCML108	AE-box	623
PvCML108	AE-box	877
PvCML108	AE-box	1165
PvCML108	ARE	1104
PvCML108	AT~ABRE	723
PvCML108	AT~TATA-box	90
PvCML108	AT~TATA-box	846
PvCML108	AT~TATA-box	971
PvCML108	AT~TATA-box	973
PvCML108	AT~TATA-box	988
PvCML108	AT~TATA-box	995
PvCML108	AT~TATA-box	997
PvCML108	AT~TATA-box	1869
PvCML108	AT~TATA-box	1871
PvCML108	AT~TATA-box	1873
PvCML108	AT~TATA-box	1926
PvCML108	AT-rich element	1100
PvCML108	AT-rich element	1184
PvCML108	AT-rich element	1320
PvCML108	AT-rich element	1401
PvCML108	CAAT-box	63
PvCML108	CAAT-box	76
PvCML108	CAAT-box	79
PvCML108	CAAT-box	96
PvCML108	CAAT-box	111
PvCML108	CAAT-box	131
PvCML108	CAAT-box	139
PvCML108	CAAT-box	144
PvCML108	CAAT-box	145
PvCML108	CAAT-box	164
PvCML108	CAAT-box	191
PvCML108	CAAT-box	230
PvCML108	CAAT-box	232
PvCML108	CAAT-box	397
PvCML108	CAAT-box	440
PvCML108	CAAT-box	464
PvCML108	CAAT-box	465
PvCML108	CAAT-box	471
PvCML108	CAAT-box	541
PvCML108	CAAT-box	547
PvCML108	CAAT-box	592
PvCML108	CAAT-box	628
PvCML108	CAAT-box	757
PvCML108	CAAT-box	774
PvCML108	CAAT-box	796
PvCML108	CAAT-box	836
PvCML108	CAAT-box	882
PvCML108	CAAT-box	968
PvCML108	CAAT-box	1004
PvCML108	CAAT-box	1107
PvCML108	CAAT-box	1108
PvCML108	CAAT-box	1137
PvCML108	CAAT-box	1182
PvCML108	CAAT-box	1211
PvCML108	CAAT-box	1229
PvCML108	CAAT-box	1230
PvCML108	CAAT-box	1248
PvCML108	CAAT-box	1303
PvCML108	CAAT-box	1328
PvCML108	CAAT-box	1400
PvCML108	CAAT-box	1584
PvCML108	CAAT-box	1649
PvCML108	CAAT-box	1650
PvCML108	CAAT-box	1691
PvCML108	CAAT-box	1692
PvCML108	CAAT-box	1748
PvCML108	CAAT-box	1761
PvCML108	CAAT-box	1762
PvCML108	CAAT-box	1796
PvCML108	CAAT-box	1817
PvCML108	CAAT-box	1899
PvCML108	CAAT-box	1946
PvCML108	CAAT-box	2002
PvCML108	circadian	598
PvCML108	ERE	798
PvCML108	ERE	1410
PvCML108	F-box	1722
PvCML108	GARE-motif	1670
PvCML108	GATA-motif	1059
PvCML108	G-Box	1595
PvCML108	G-box	725
PvCML108	GT1-motif	1458
PvCML108	MRE	1438
PvCML108	MYB	113
PvCML108	MYB	337
PvCML108	MYB	1670
PvCML108	Myb-binding site	1670
PvCML108	RY-element	1569
PvCML108	STRE	183
PvCML108	STRE	1830
PvCML108	TATA	1094
PvCML108	TATA-box	53
PvCML108	TATA-box	54
PvCML108	TATA-box	68
PvCML108	TATA-box	69
PvCML108	TATA-box	70
PvCML108	TATA-box	89
PvCML108	TATA-box	90
PvCML108	TATA-box	91
PvCML108	TATA-box	92
PvCML108	TATA-box	306
PvCML108	TATA-box	307
PvCML108	TATA-box	308
PvCML108	TATA-box	309
PvCML108	TATA-box	319
PvCML108	TATA-box	320
PvCML108	TATA-box	321
PvCML108	TATA-box	322
PvCML108	TATA-box	424
PvCML108	TATA-box	425
PvCML108	TATA-box	477
PvCML108	TATA-box	478
PvCML108	TATA-box	543
PvCML108	TATA-box	544
PvCML108	TATA-box	844
PvCML108	TATA-box	845
PvCML108	TATA-box	846
PvCML108	TATA-box	847
PvCML108	TATA-box	848
PvCML108	TATA-box	865
PvCML108	TATA-box	866
PvCML108	TATA-box	867
PvCML108	TATA-box	950
PvCML108	TATA-box	969
PvCML108	TATA-box	970
PvCML108	TATA-box	971
PvCML108	TATA-box	972
PvCML108	TATA-box	973
PvCML108	TATA-box	974
PvCML108	TATA-box	975
PvCML108	TATA-box	986
PvCML108	TATA-box	987
PvCML108	TATA-box	988
PvCML108	TATA-box	989
PvCML108	TATA-box	990
PvCML108	TATA-box	994
PvCML108	TATA-box	995
PvCML108	TATA-box	996
PvCML108	TATA-box	997
PvCML108	TATA-box	999
PvCML108	TATA-box	1092
PvCML108	TATA-box	1093
PvCML108	TATA-box	1094
PvCML108	TATA-box	1432
PvCML108	TATA-box	1448
PvCML108	TATA-box	1476
PvCML108	TATA-box	1477
PvCML108	TATA-box	1702
PvCML108	TATA-box	1868
PvCML108	TATA-box	1869
PvCML108	TATA-box	1870
PvCML108	TATA-box	1871
PvCML108	TATA-box	1872
PvCML108	TATA-box	1873
PvCML108	TATA-box	1875
PvCML108	TATA-box	1924
PvCML108	TATA-box	1925
PvCML108	TATA-box	1926
PvCML108	TATA-box	1927
PvCML108	TATA-box	1928
PvCML108	TCA	1506
PvCML108	W box	1585
PvCML108	WUN-motif	242
PvCML109	ABRE	1108
PvCML109	ARE	299
PvCML109	ARE	579
PvCML109	as-1	1737
PvCML109	AT~TATA-box	697
PvCML109	AT~TATA-box	899
PvCML109	AT~TATA-box	986
PvCML109	AT~TATA-box	1329
PvCML109	AT~TATA-box	1626
PvCML109	Box 4	200
PvCML109	Box 4	1690
PvCML109	CAAT-box	125
PvCML109	CAAT-box	133
PvCML109	CAAT-box	187
PvCML109	CAAT-box	204
PvCML109	CAAT-box	215
PvCML109	CAAT-box	259
PvCML109	CAAT-box	293
PvCML109	CAAT-box	343
PvCML109	CAAT-box	398
PvCML109	CAAT-box	458
PvCML109	CAAT-box	505
PvCML109	CAAT-box	511
PvCML109	CAAT-box	566
PvCML109	CAAT-box	645
PvCML109	CAAT-box	686
PvCML109	CAAT-box	727
PvCML109	CAAT-box	749
PvCML109	CAAT-box	774
PvCML109	CAAT-box	864
PvCML109	CAAT-box	889
PvCML109	CAAT-box	909
PvCML109	CAAT-box	939
PvCML109	CAAT-box	1094
PvCML109	CAAT-box	1192
PvCML109	CAAT-box	1204
PvCML109	CAAT-box	1546
PvCML109	CAAT-box	1611
PvCML109	CAAT-box	1612
PvCML109	CAAT-box	1658
PvCML109	CAAT-box	1857
PvCML109	CAAT-box	1886
PvCML109	CAAT-box	1958
PvCML109	CAAT-box	1982
PvCML109	CARE	1103
PvCML109	CGTCA-motif	1737
PvCML109	circadian	1525
PvCML109	DRE1	68
PvCML109	F-box	158
PvCML109	F-box	1693
PvCML109	F-box	1904
PvCML109	GA-motif	165
PvCML109	G-box	1108
PvCML109	G-Box	1108
PvCML109	I-box	1715
PvCML109	MBS	548
PvCML109	Myb	118
PvCML109	Myb	350
PvCML109	Myb	548
PvCML109	Myb	713
PvCML109	MYB	385
PvCML109	MYB	573
PvCML109	MYB	1608
PvCML109	MYB-like sequence	1608
PvCML109	Myc	959
PvCML109	MYC	1433
PvCML109	O2-site	1986
PvCML109	STRE	1919
PvCML109	TATA	1241
PvCML109	TATA	1331
PvCML109	TATA-box	244
PvCML109	TATA-box	353
PvCML109	TATA-box	354
PvCML109	TATA-box	653
PvCML109	TATA-box	654
PvCML109	TATA-box	695
PvCML109	TATA-box	696
PvCML109	TATA-box	697
PvCML109	TATA-box	699
PvCML109	TATA-box	701
PvCML109	TATA-box	730
PvCML109	TATA-box	731
PvCML109	TATA-box	871
PvCML109	TATA-box	874
PvCML109	TATA-box	875
PvCML109	TATA-box	899
PvCML109	TATA-box	900
PvCML109	TATA-box	901
PvCML109	TATA-box	918
PvCML109	TATA-box	986
PvCML109	TATA-box	987
PvCML109	TATA-box	988
PvCML109	TATA-box	1226
PvCML109	TATA-box	1227
PvCML109	TATA-box	1228
PvCML109	TATA-box	1229
PvCML109	TATA-box	1239
PvCML109	TATA-box	1240
PvCML109	TATA-box	1241
PvCML109	TATA-box	1280
PvCML109	TATA-box	1281
PvCML109	TATA-box	1282
PvCML109	TATA-box	1328
PvCML109	TATA-box	1329
PvCML109	TATA-box	1330
PvCML109	TATA-box	1331
PvCML109	TATA-box	1373
PvCML109	TATA-box	1374
PvCML109	TATA-box	1492
PvCML109	TATA-box	1625
PvCML109	TATA-box	1626
PvCML109	TATA-box	1627
PvCML109	TATA-box	1628
PvCML109	TATA-box	1683
PvCML109	TATA-box	1684
PvCML109	TATA-box	1711
PvCML109	TATA-box	1936
PvCML109	TATA-box	1937
PvCML109	TCA-element	1220
PvCML109	TCA-element	1498
PvCML109	TCA-element	1653
PvCML109	TC-rich repeats	1722
PvCML109	TCT-motif	722
PvCML109	TCT-motif	1722
PvCML109	TGACG-motif	1737
PvCML109	W box	452
PvCML109	W box	498
PvCML109	WUN-motif	459
PvCML109	WUN-motif	1488
PvCML109	WUN-motif	1562
PvCML11	ABRE	914
PvCML11	ABRE	1553
PvCML11	ABRE3a	914
PvCML11	ABRE3a	1552
PvCML11	ABRE4	914
PvCML11	ABRE4	1552
PvCML11	as-1	513
PvCML11	AT~TATA-box	751
PvCML11	AT~TATA-box	809
PvCML11	AT~TATA-box	811
PvCML11	AT~TATA-box	834
PvCML11	AT~TATA-box	853
PvCML11	ATCT-motif	318
PvCML11	Box 4	396
PvCML11	Box 4	1653
PvCML11	CAAT-box	184
PvCML11	CAAT-box	206
PvCML11	CAAT-box	227
PvCML11	CAAT-box	232
PvCML11	CAAT-box	250
PvCML11	CAAT-box	305
PvCML11	CAAT-box	315
PvCML11	CAAT-box	384
PvCML11	CAAT-box	414
PvCML11	CAAT-box	497
PvCML11	CAAT-box	509
PvCML11	CAAT-box	511
PvCML11	CAAT-box	534
PvCML11	CAAT-box	611
PvCML11	CAAT-box	873
PvCML11	CAAT-box	925
PvCML11	CAAT-box	937
PvCML11	CAAT-box	938
PvCML11	CAAT-box	947
PvCML11	CAAT-box	960
PvCML11	CAAT-box	1127
PvCML11	CAAT-box	1151
PvCML11	CAAT-box	1202
PvCML11	CAAT-box	1263
PvCML11	CAAT-box	1341
PvCML11	CAAT-box	1385
PvCML11	CAAT-box	1421
PvCML11	CAAT-box	1448
PvCML11	CAAT-box	1467
PvCML11	CAAT-box	1471
PvCML11	CAAT-box	1500
PvCML11	CAAT-box	1579
PvCML11	CAAT-box	1597
PvCML11	CAAT-box	1682
PvCML11	CAAT-box	1831
PvCML11	CGTCA-motif	513
PvCML11	ERE	200
PvCML11	ERE	823
PvCML11	ERE	1518
PvCML11	ERE	1814
PvCML11	F-box	1943
PvCML11	G-box	914
PvCML11	G-box	1552
PvCML11	GT1-motif	662
PvCML11	I-box	500
PvCML11	I-box	907
PvCML11	MBS	1696
PvCML11	MRE	1186
PvCML11	Myb	1696
PvCML11	MYC	509
PvCML11	MYC	1341
PvCML11	STRE	357
PvCML11	TATA	244
PvCML11	TATA-box	209
PvCML11	TATA-box	211
PvCML11	TATA-box	242
PvCML11	TATA-box	243
PvCML11	TATA-box	244
PvCML11	TATA-box	272
PvCML11	TATA-box	274
PvCML11	TATA-box	287
PvCML11	TATA-box	288
PvCML11	TATA-box	289
PvCML11	TATA-box	290
PvCML11	TATA-box	504
PvCML11	TATA-box	505
PvCML11	TATA-box	544
PvCML11	TATA-box	650
PvCML11	TATA-box	738
PvCML11	TATA-box	739
PvCML11	TATA-box	750
PvCML11	TATA-box	751
PvCML11	TATA-box	752
PvCML11	TATA-box	753
PvCML11	TATA-box	777
PvCML11	TATA-box	792
PvCML11	TATA-box	793
PvCML11	TATA-box	801
PvCML11	TATA-box	802
PvCML11	TATA-box	803
PvCML11	TATA-box	807
PvCML11	TATA-box	809
PvCML11	TATA-box	810
PvCML11	TATA-box	811
PvCML11	TATA-box	813
PvCML11	TATA-box	830
PvCML11	TATA-box	833
PvCML11	TATA-box	834
PvCML11	TATA-box	835
PvCML11	TATA-box	836
PvCML11	TATA-box	848
PvCML11	TATA-box	851
PvCML11	TATA-box	853
PvCML11	TATA-box	854
PvCML11	TATA-box	855
PvCML11	TATA-box	857
PvCML11	TATA-box	884
PvCML11	TATA-box	885
PvCML11	TATA-box	886
PvCML11	TATA-box	890
PvCML11	TATA-box	891
PvCML11	TATA-box	954
PvCML11	TATA-box	955
PvCML11	TATA-box	956
PvCML11	TATA-box	1058
PvCML11	TATA-box	1059
PvCML11	TATA-box	1060
PvCML11	TATA-box	1061
PvCML11	TATA-box	1281
PvCML11	TATA-box	1301
PvCML11	TATA-box	1426
PvCML11	TATA-box	1427
PvCML11	TATA-box	1646
PvCML11	TATA-box	1795
PvCML11	TATA-box	1796
PvCML11	TCA	1231
PvCML11	TCT-motif	1761
PvCML11	TGACG-motif	513
PvCML11	WRE3	71
PvCML11	WRE3	1904
PvCML11	WUN-motif	682
PvCML11	WUN-motif	842
PvCML11	WUN-motif	1444
PvCML110	3-AF1 binding site	1952
PvCML110	AE-box	499
PvCML110	AT~TATA-box	114
PvCML110	AT~TATA-box	683
PvCML110	AT~TATA-box	1099
PvCML110	AT~TATA-box	1903
PvCML110	AT1-motif	847
PvCML110	ATCT-motif	905
PvCML110	AT-rich sequence	289
PvCML110	AuxRR-core	1483
PvCML110	Box 4	271
PvCML110	Box 4	316
PvCML110	Box 4	1660
PvCML110	Box II -like sequence	619
PvCML110	box S	1965
PvCML110	CAAT-box	56
PvCML110	CAAT-box	85
PvCML110	CAAT-box	86
PvCML110	CAAT-box	193
PvCML110	CAAT-box	206
PvCML110	CAAT-box	234
[truncated: 14,835 more rows]
