# Supplementary material for: Genome-wide analysis of the CML gene family and its response to melatonin in common bean (Phaseolus vulgaris L.)
Source: Sci Rep. 2023 Jan 21;13:1196. doi: 10.1038/s41598-023-28445-y (PMC9867747; doi:10.1038/s41598-023-28445-y)
Supplement: Supplementary file 5 — Supplementary Table S4. [file 41598_2023_28445_MOESM5_ESM.xlsx]

## Sheet: Sheet1
Table S4 Collinear gene pairs and gene duplication types, Ka, Ks, and Ka/Ks ratio data.
P. vulgaris and P. vulgaris
Gene Name	Gene ID	Gene Type	Gene Name	Gene ID	Gene Type	Method	Ka	Ks	Ka/Ks
PvCML105	ESW07274	WGD or Segmental	PvCML66	ESW19330	WGD or Segmental	NG	0.161566	0.755161	0.213949
PvCML109	ESW04593	WGD or Segmental	PvCML57	ESW21655	WGD or Segmental	NG	0.267144	2.48079	0.107685
PvCML109	ESW04593	WGD or Segmental	PvCML68	ESW20261	WGD or Segmental	NG	0.339395	1.9506	0.173995
PvCML110	ESW05071	Dispersed	PvCML56	ESW21648	Dispersed	NG	0.135292	0.747807	0.180918
PvCML12	ESW34229	WGD or Segmental	PvCML78	ESW17605	WGD or Segmental	NG	0.0972741	0.807787	0.12042
PvCML13	ESW34469	WGD or Segmental	PvCML74	ESW16665	WGD or Segmental	NG	0.180866	1.11633	0.162019
PvCML14	ESW34993	Dispersed	PvCML80	ESW17763	Dispersed	NG	0.173598	0.644307	0.269434
PvCML16	ESW35388	Dispersed	PvCML91	ESW13888	Dispersed	NG	0.0803264	0.907913	0.0884737
PvCML17	ESW28593	WGD or Segmental	PvCML43	ESW27715	WGD or Segmental	NG	0.169624	1.19504	0.14194
PvCML22	ESW29910	WGD or Segmental	PvCML45	ESW28132	WGD or Segmental	NG	0.0791576	0.745009	0.106251
PvCML23	ESW30539	WGD or Segmental	PvCML27	ESW32118	WGD or Segmental	NG	0.0908058	0.642129	0.141414
PvCML25	ESW31922	Dispersed	PvCML102	ESW09833	WGD or Segmental	NG	0.0837874	0.737257	0.113647
PvCML30	ESW32419	Dispersed	PvCML32	ESW25247	Dispersed	NG	0.235499	1.20207	0.195911
PvCML34	ESW26064	WGD or Segmental	PvCML67	ESW19567	Dispersed	NG	0.0744615	0.4497	0.16558
PvCML39	ESW27167	Dispersed	PvCML103	ESW10348	Dispersed	MA	0.158364	NaN	NaN
PvCML4	ESW32993	WGD or Segmental	PvCML106	ESW07553	Dispersed	NG	0.307208	1.65895	0.185182
PvCML56	ESW21648	Dispersed	PvCML68	ESW20261	WGD or Segmental	NG	0.347027	NaN	NaN
PvCML6	ESW33414	WGD or Segmental	PvCML100	ESW09477	WGD or Segmental	NG	0.206709	1.01915	0.202824
PvCML62	ESW18130	Dispersed	PvCML89	ESW13501	WGD or Segmental	NG	0.090138	0.689015	0.130822
PvCML64	ESW18471	Dispersed	PvCML93	ESW14264	WGD or Segmental	NG	0.0727025	0.516595	0.140734
PvCML65	ESW19158	Dispersed	PvCML75	ESW16819	Dispersed	NG	0.163485	0.823959	0.198414
PvCML74	ESW16665	WGD or Segmental	PvCML81	ESW17915	WGD or Segmental	NG	0.286972	1.88263	0.152431
PvCML8	ESW33746	WGD or Segmental	PvCML50	ESW23531	WGD or Segmental	NG	0.168304	0.70442	0.238925
P. vulgaris and Arabidopsis
Gene Name	Gene ID	Gene Type	Gene Name	Gene ID	Gene Type	Method	Ka	Ks	Ka/Ks
PvCML100	ESW09477	WGD or Segmental	AtCML44	AT1G21550	WGD or Segmental	NG	0.562563	1.98298	0.283696
PvCML11	ESW34126	WGD or Segmental	AtCML35	AT2G41410	WGD or Segmental	NG	0.356937	NaN	NaN
PvCML13	ESW34469	WGD or Segmental	AtCML11	AT3G22930	WGD or Segmental	NG	0.235063	1.40706	0.167059
PvCML13	ESW34469	WGD or Segmental	AtCML8	AT4G14640	WGD or Segmental	NG	0.223521	2.53927	0.0880255
PvCML15	ESW35386	WGD or Segmental	AtCML23	AT1G66400	WGD or Segmental	MA	0.357173	NaN	NaN
PvCML15	ESW35386	WGD or Segmental	AtCML24	AT5G37770	WGD or Segmental	NG	0.326535	NaN	NaN
PvCML19	ESW29315	WGD or Segmental	AtCML14	AT1G62820	WGD or Segmental	NG	0.104905	NaN	NaN
PvCML19	ESW29315	WGD or Segmental	AtCML13	AT1G12310	WGD or Segmental	NG	0.0848628	NaN	NaN
PvCML31	ESW32524	WGD or Segmental	AtCML27	AT1G18210	WGD or Segmental	NG	0.415624	1.97183	0.210781
PvCML31	ESW32524	WGD or Segmental	AtCML26	AT1G73630	WGD or Segmental	NG	0.39322	NaN	NaN
PvCML44	ESW28004	WGD or Segmental	AtCML41	AT3G50770	WGD or Segmental	NG	0.387469	NaN	NaN
PvCML50	ESW23531	WGD or Segmental	AtCML40	AT3G01830	WGD or Segmental	NG	0.409839	NaN	NaN
PvCML58	ESW22059	WGD or Segmental	AtCML48	AT2G27480	WGD or Segmental	NG	0.434208	NaN	NaN
PvCML6	ESW33414	WGD or Segmental	AtCML44	AT1G21550	WGD or Segmental	NG	0.469554	NaN	NaN
PvCML60	ESW22424	WGD or Segmental	AtCML7	AT1G05990	WGD or Segmental	MA	0.12081	NaN	NaN
PvCML60	ESW22424	WGD or Segmental	AtCML5	AT2G43290	WGD or Segmental	NG	0.21658	NaN	NaN
PvCML60	ESW22424	WGD or Segmental	AtCML4	AT3G59440	WGD or Segmental	NG	0.240777	NaN	NaN
PvCML73	ESW15889	WGD or Segmental	AtCML11	AT3G22930	WGD or Segmental	NG	0.193853	NaN	NaN
PvCML73	ESW15889	WGD or Segmental	AtCML8	AT4G14640	WGD or Segmental	MA	0.170711	NaN	NaN
PvCML74	ESW16665	WGD or Segmental	AtCML11	AT3G22930	WGD or Segmental	NG	0.320142	2.07774	0.154082
PvCML74	ESW16665	WGD or Segmental	AtCML8	AT4G14640	WGD or Segmental	NG	0.299929	1.58176	0.189617
PvCML8	ESW33746	WGD or Segmental	AtCML40	AT3G01830	WGD or Segmental	NG	0.387889	2.67689	0.144903
PvCML81	ESW17915	WGD or Segmental	AtCML11	AT3G22930	WGD or Segmental	NG	0.108318	1.87921	0.0576406
PvCML81	ESW17915	WGD or Segmental	AtCML8	AT4G14640	WGD or Segmental	MA	0.12047	NaN	NaN
PvCML83	ESW11520	WGD or Segmental	AtCML46	AT5G39670	WGD or Segmental	NG	0.449697	1.91135	0.235277
