# Supplementary material for: Genome-wide analysis of the CML gene family and its response to melatonin in common bean (Phaseolus vulgaris L.)
Source: Sci Rep. 2023 Jan 21;13:1196. doi: 10.1038/s41598-023-28445-y (PMC9867747; doi:10.1038/s41598-023-28445-y)
Supplement: Supplementary file 6 — Supplementary Table S5. [file 41598_2023_28445_MOESM6_ESM.xlsx]

## Sheet: Sheet1
Table S5 Soelectric points and amino acid number of PvCML and MdCML.
PvCML				MdCML (Li C,2019)
name	AA number	pI		name	AA number	pI
PvCML1	789	7.25		MdCML1	384	5.77
PvCML2	511	5.64		MdCML2	162	4.77
PvCML3	96	9.13		MdCML3	190	5.25
PvCML4	269	4.74		MdCML4	227	4.64
PvCML5	487	6.52		MdCML5	477	8.42
PvCML6	156	4.2		MdCML6	385	8.85
PvCML7	473	6		MdCML7	209	4.66
PvCML8	140	4.18		MdCML8	496	10.45
PvCML9	149	4.11		MdCML9	335	6.21
PvCML10	150	4.34		MdCML10	285	4.78
PvCML11	215	4.87		MdCML11	223	4.8
PvCML12	538	6.29		MdCML12	184	5.99
PvCML13	148	4.08		MdCML13	163	4.54
PvCML14	575	5.09		MdCML14	140	4.45
PvCML15	139	5.07		MdCML15	211	4.59
PvCML16	85	4.27		MdCML16	150	4.81
PvCML17	142	4.67		MdCML17	175	4.45
PvCML18	188	7.69		MdCML18	149	7.78
PvCML19	147	4.65		MdCML19	160	4.38
PvCML20	183	4.46		MdCML20	186	5.44
PvCML21	550	6.09		MdCML21	281	4.75
PvCML22	569	9.21		MdCML22	166	4.37
PvCML23	502	6.05		MdCML23	191	4.74
PvCML24	80	4.22		MdCML24	154	4.73
PvCML25	505	5.24		MdCML25	236	5.65
PvCML26	500	6.25		MdCML26	185	5.5
PvCML27	519	5.9		MdCML27	140	4.5
PvCML28	241	4.86		MdCML28	126	4.32
PvCML29	214	4.97		MdCML29	199	4.84
PvCML30	188	4.42		MdCML30	155	4.9
PvCML31	172	4.14		MdCML31	255	5.95
PvCML32	192	4.75		MdCML32	154	5.05
PvCML33	546	5.76		MdCML33	202	4.47
PvCML34	226	4.74		MdCML34	709	5.47
PvCML35	121	4.32		MdCML35	227	4.61
PvCML36	576	6.32		MdCML36	244	5.54
PvCML37	198	4.96		MdCML37	394	4.58
PvCML38	227	4.7		MdCML38	205	4.52
PvCML39	160	4.49		MdCML39	249	4.96
PvCML40	537	5.96		MdCML40	144	4.12
PvCML41	140	4.55		MdCML41	184	3.98
PvCML42	147	4.89		MdCML42	331	6.46
PvCML43	213	4.84		MdCML43	186	4.42
PvCML44	194	5.31		MdCML44	250	6.65
PvCML45	527	8.92		MdCML45	270	6.52
PvCML46	228	4.67		MdCML46	206	6.05
PvCML47	160	4.16		MdCML47	200	5.45
PvCML48	163	4.66		MdCML48	140	4.55
PvCML49	185	5.96		MdCML49	213	4.25
PvCML50	141	4.41		MdCML50	160	4.27
PvCML51	479	6		MdCML51	159	4.43
PvCML52	149	4.12		MdCML52	123	4.47
PvCML53	143	4.53		MdCML53	219	4.67
PvCML54	141	4.41		MdCML54	193	4.75
PvCML55	578	6.27		MdCML55	169	4.76
PvCML56	114	3.95		MdCML56	511	6.62
PvCML57	118	4.21		MdCML57	157	3.59
PvCML58	235	7.72		MdCML58	195	4.68
PvCML59	197	4.69
PvCML60	209	4.9
PvCML61	175	4.51
PvCML62	544	5.09
PvCML63	149	4.12
PvCML64	459	5.61
PvCML65	149	4.1
PvCML66	125	4.17
PvCML67	227	5.07
PvCML68	114	4.38
PvCML69	170	4.97
PvCML70	370	4.61
PvCML71	491	5.43
PvCML72	558	6.34
PvCML73	118	3.9
PvCML74	148	4.24
PvCML75	149	4.29
PvCML76	581	5.28
PvCML77	277	6.08
PvCML78	516	6.5
PvCML79	582	5.35
PvCML80	582	5.8
PvCML81	150	4.05
PvCML82	185	4.95
PvCML83	205	4.71
PvCML84	182	4.45
PvCML85	226	4.7
PvCML86	531	5.86
PvCML87	220	5.53
PvCML88	157	4
PvCML89	521	5.58
PvCML90	149	4.12
PvCML91	84	4.35
PvCML92	140	4.59
PvCML93	525	6.3
PvCML94	562	5.57
PvCML95	141	4.34
PvCML96	223	4.73
PvCML97	95	9.97
PvCML98	183	4.49
PvCML99	169	5.38
PvCML100	152	4.31
PvCML101	476	5.44
PvCML102	496	5.32
PvCML103	178	4.47
PvCML104	212	4.84
PvCML105	121	4.29
PvCML106	264	4.86
PvCML107	150	4.27
PvCML108	539	6.46
PvCML109	124	4.41
PvCML110	111	4.12
PvCML111	527	5.46
Average value	282.396	5.16694		Average value	230.569	5.22707
Li, C., Meng, D., Zhang, J., Cheng, L.,2019. Genome-wide identification and expression analysis of calmodulin and calmodulin-like genes in apple (Malus × domestica). Plant Physiol Biochem. 139,600-612.
